# Supplementary material for: Targeted deletion of CD244 on monocytes promotes differentiation into anti-tumorigenic macrophages and potentiates PD-L1 blockade in melanoma
Source: Mol Cancer. 2024 Feb 29;23:45. doi: 10.1186/s12943-024-01936-w (PMC10903025; doi:10.1186/s12943-024-01936-w)
Supplement: Supplementary file 2 — Supplementary Material 2 [file 12943_2024_1936_MOESM2_ESM.xlsx]

## Sheet: 230824_Average expression of CD
	Patients	CD244 exp
Low	M24	0
	M50	0
	M66	0
	M77	0
	M82	0
	M9	0
	M29	0.2608
	M91	33.5407
High	M17	150.19
	M53	204.425
	M42	247.212
	M34	293.881
	M8	336.1
	MMD4	392.468
	M11	441.701
	M81	768.292
