# Supplementary material for: Targeted deletion of CD244 on monocytes promotes differentiation into anti-tumorigenic macrophages and potentiates PD-L1 blockade in melanoma
Source: Mol Cancer. 2024 Feb 29;23:45. doi: 10.1186/s12943-024-01936-w (PMC10903025; doi:10.1186/s12943-024-01936-w)
Supplement: Supplementary file 3 — Supplementary Material 3 [file 12943_2024_1936_MOESM3_ESM.xlsx]

## Sheet: Sheet1
Flow cytometry antibodies
Antibody	Clone	Manufacturer	Cat#	Dilution
CD244	2B4	BD bioscience	#553306	1:100
CD244	eBio244F4	Thermo Fisher	#17-2441-82	1:100
CD3e	145-2C11	Thermo Fisher	#11-0031-85	1:300
CD4	RM4-5	BioLegend	#100540	1:400
NK1.1	PK136	Thermo Fisher	#12-5941-83	1:200
CD8a	19517	Thermo Fisher	#11-0081-82	1:300
CD19	1D3	BD bioscience	#551001	1:500
CD45	30-F11	BioLegend	#103116	1:500
CD45	30-F11	BioLegend	#103128	1:500
CD45	30-F11	BioLegend	#103114	1:500
F4/80	BM8	Thermo Fisher	#17-4801-82	1:200
F4/80	BM8	Thermo Fisher	#11-4801-82	1:200
CD11b	M1/70	Thermo Fisher	#56-0112-82	1:500
CD11b	M1/70	BioLegend	#101226	1:250
CD11c	N418	BioLegend	#117310	1:500
CD11c	N418	BioLegend	#117324	1:250
MHCII	M5/114.15.2	BioLegend	#107630	1:500
Ly6G	1A8	BioLegend	#127618	1:400
Ly6G	1A8	BioLegend	#127622	1:200
Ly6C	HK1.4	BioLegend	#128006	1:200
Ly6C	HK1.4	BioLegend	#128024	1:200
CD206	C068C2	BioLegend	#141708	1:200
IFN-γ	XMG-1	BD bioscience	#554412	1:200
IFN-γ	XMG-1	BD bioscience	#560660	1:200
Granzyme B	NGZB	Thermo Fisher	#11-8898-82	1:50
CD44	IM7	BD bioscience	#560570	1:400
CD62L	MEL-14	BioLegend	#104412	1:200
PD-1	29F.1A12	BioLegend	#135210	1:200
TIGIT	1G9	BioLegend	#142106	1:100
CD80	16-10A1	BioLegend	#104708	1:200
Fixable Viability 620		BD bioscience	#564996	1:200
Fixable Viability 700		BD bioscience	#564997	1:1000
Zombie NIR™ Fixable Viability Kit		BioLegend	#423106	1:1000
