# Supplementary material for: Targeted deletion of CD244 on monocytes promotes differentiation into anti-tumorigenic macrophages and potentiates PD-L1 blockade in melanoma
Source: Mol Cancer. 2024 Feb 29;23:45. doi: 10.1186/s12943-024-01936-w (PMC10903025; doi:10.1186/s12943-024-01936-w)
Supplement: Supplementary file 4 — Supplementary Material 4 [file 12943_2024_1936_MOESM4_ESM.xlsx]

## Sheet: Sheet1
Gene	Orientation	Primer Sequence (5’- 3’)
NOS2	Forward	CGAAACGCTTCACTTCCAA
	Reverse	TGAGCCTATATTGCTGTGGCT
IL6	Forward	GAGGATACCACTCCCAACAGACC
	Reverse	AAGTGCATCATCGTTGTTCATACA
IFNB1	Forward	AGCTCCAAGAAAGGACGAACAT
	Reverse	GCCCTGTAGGTGAGGTTGATCT
ARG1	Forward	CTCCAAGCCAAAGTCCTTAGAG
	Reverse	AGGAGCTGTCATTAGGGACATC
TGFB1	Forward	GCCCTGGATACCAACTATTGC
	Reverse	AAGTTGGCATGGTAGCCCTT
IL10	Forward	CGGGAAGACAATAACTGCACCC
	Reverse	CGGTTAGCAGTATGTTGTCCAGC
GAPDH	Forward	TGAAGCAGGCATCTGAGGG
	Reverse	CGAAGGTGGAAGAGTGGGAG
ACTB	Forward	CATTGCTGACAGGATGCAGAAGG
	Reverse	TGCTGGAAGGTGGACAGTGAGG
